# Supplementary material for: Clinical Applications and Mathematical Models of Bowel Sounds
Source: Biomedicines. 2026 Mar 5;14(3):581. doi: 10.3390/biomedicines14030581 (PMC13023620; doi:10.3390/biomedicines14030581)
Supplement: Supplementary file 1 [file biomedicines-14-00581-s001.zip]

Archive with 1 entries (1 files):
- biomedicines-4158760-supplementary.pdf
